# Supplementary material for: Sustainable Primary Cell Banking for Topical Compound Cytotoxicity Assays: Protocol Validation on Novel Biocides and Antifungals for Optimized Burn Wound Care
Source: Eur Burn J. 2024 Aug 6;5(3):249–70. doi: 10.3390/ebj5030024 (PMC11544888; doi:10.3390/ebj5030024)
Supplement: Supplementary file 1 [file ebj-05-00024-s001.zip]

Archive with 1 entries (1 files):
- ebj-3047160-Supplementary Materials.pdf
